# Supplementary material for: Phylogeny and evolutionary history of glycogen synthase kinase 3/SHAGGY-like kinase genes in land plants
Source: BMC Evol Biol. 2013 Jul 8;13:143. doi: 10.1186/1471-2148-13-143 (PMC3710211; doi:10.1186/1471-2148-13-143)
Supplement: Additional file 1 — Accession data and group membership of GSK3 homologs analyzed in this study. Gene designations representing contigs constructed from multiple sequences have several accession numbers. [file 1471-2148-13-143-S1.xlsx]

## Sheet: Sheet1
Species	Gene Identifier	Clade	Source	Source code/Accession number														OneKP scaffold No.
Acorus americanus	1	Monocots (non-Poaceae) Group I	TIGR	TA1400_263995
Acorus americanus	2	Monocots (non-Poaceae) Group I	TIGR	CO999854
Adiantum capillus-veneris	1	Monilophytes Group I+II	TIGR	BP921374
Adiantum capillus-veneris	b	Monilophytes Group III	NCBI	Assembly of DK953853, DK954287
Adiantum capillus-veneris	c	Monilophytes Group IV	NCBI	DK951846														scaffold-JPYU-52681-Marchantia_polymorpha
Allium cepa	1	Monocots (non-Poaceae) Group I	TIGR	TA4577_4679														scaffold-TFYI-93177-Marchantia_emarginata
Allium cepa	3	Monocots (non-Poaceae) Group II	TIGR	TA7243_4679
Allium cepa	5	Monocots (non-Poaceae) Group I	TIGR	CF452633
Allium cepa	7	Monocots (non-Poaceae) Group III	TIGR	TA5280_4679
Amborella trichopoda	gAmbo-b5-c3004	Basal Angiosperms Group II - 2	AAGP/Amborella Genome Project	gnl|Amborella_b5_c3004 /AmTr_v1.0_scaffold00019.82
Amborella trichopoda	gAmbo-b5-c5537	Basal Angiosperms Group III	AAGP/Amborella Genome Project	gnl|Amborella_b5_c5537 /AmTr_v1.0_scaffold00069.37
Amborella trichopoda	gAmbo-b5-c5868	Basal Angiosperms Group IV	AAGP/Amborella Genome Project	gnl|Amborella_b5_c5868 /AmTr_v1.0_scaffold00071.195
Amborella trichopoda	gAmbo-b5-c7151	Basal Angiosperms Group I	AAGP/Amborella Genome Project	gnl|Amborella_b5_c7151 /AmTr_v1.0_scaffold00003.179
Amborella trichopoda	gAmbo-b5-c8192	Basal Angiosperms Group II-1	AAGP/Amborella Genome Project	gnl|Amborella_b5_c8192 /AmTr_v1.0_scaffold00170.9														scaffold-GOWD-1207263-Sphagnum_lescurii scaffold-GOWD-1180379-Sphagnum_lescurii scaffold-GOWD-1141858-Sphagnum_lescurii scaffold-GOWD-1140209-Sphagnum_lescurii
Amborella trichopoda	gAmbo-b5-c9124	Basal Angiosperms Group I	AAGP/Amborella Genome Project	gnl|Amborella_b5_c9124 /AmTr_v1.0_scaffold00096.61														scaffold-GAON-3826-Huperzia_squarrosa scaffold-GAON-62047-Huperzia_squarrosa scaffold-GAON-61619-Huperzia_squarrosa
Angiopteris evecta	NHCM_C_1_ORF_2_f_1	Monilophytes Group I+II	OneKP	scaffold-NHCM-21843-Angiopteris_evecta scaffold-NHCM-66784-Angiopteris_evecta scaffold-NHCM-67815-Angiopteris_evecta
Angiopteris evecta	NHCM_C_3_ORF_1_f_2	Monilophytes Group III	OneKP	scaffold-NHCM-22784-Angiopteris_evecta
Angiopteris evecta	NHCM_C_5_ORF_1_f_3	Monilophytes Group I+II	OneKP	scaffold-NHCM-14155-Angiopteris_evecta
Angiopteris evecta	NHCM_C_6_ORF_2_f_2	Monilophytes Group III	OneKP	scaffold-NHCM-25325-Angiopteris_evecta
Angiopteris evecta	NHCM_C_7_ORF_2_f_2	Monilophytes Group I+II	OneKP	scaffold-NHCM-71923-Angiopteris_evecta
Angiopteris evecta	NHCM_C_8_ORF_2_f_1	Monilophytes Group III	OneKP	scaffold-NHCM-65694-Angiopteris_evecta scaffold-NHCM-68913-Angiopteris_evecta
Aquilegia caerulea	18150790Aco	Basal Eudicots Group II	Phytozome	18150790														scaffold-CAPN-1011636-Equisetum_diffusum
Aquilegia caerulea	18158390Aco	Basal Eudicots Group I	Phytozome	18158390														scaffold-CAPN-1063491-Equisetum_diffusum
Aquilegia caerulea	18164817Aco	Basal Eudicots Group III	Phytozome	18164817														scaffold-CAPN-1012439-Equisetum_diffusum scaffold-CAPN-1065969-Equisetum_diffusum
Aquilegia caerulea	18166322Aco	Basal Eudicots Group II	Phytozome	18166322														scaffold-CAPN-1049972-Equisetum_diffusum scaffold-CAPN-1063793-Equisetum_diffusum
Aquilegia caerulea	18167093Aco	Basal Eudicots Group I	Phytozome	18167093														scaffold-CAPN-1020460-Equisetum_diffusum
Arabidopsis lyrata	16034261Aly	Malvidae Group IV	Phytozome	16034261														scaffold-CAPN-1066924-Equisetum_diffusum
Arabidopsis lyrata	16040858Aly	Malvidae Group III	Phytozome	16040858														scaffold-CAPN-1065317-Equisetum_diffusum
Arabidopsis lyrata	16042928Aly	Malvidae Group II	Phytozome	16042928														scaffold-CAPN-1010495-Equisetum_diffusum
Arabidopsis lyrata	16044104Aly	Malvidae Group I	Phytozome	16044104														scaffold-CAPN-1043069-Equisetum_diffusum scaffold-CAPN-1064231-Equisetum_diffusum scaffold-CAPN-1048381-Equisetum_diffusum
Arabidopsis lyrata	16044581Aly	Malvidae Group I	Phytozome	16044581														scaffold-CAPN-1060096-Equisetum_diffusum scaffold-CAPN-1044394-Equisetum_diffusum scaffold-CAPN-1046612-Equisetum_diffusum
Arabidopsis lyrata	16046365Aly	Malvidae Group IV	Phytozome	16046365														scaffold-CAPN-1059105-Equisetum_diffusum scaffold-CAPN-1060534-Equisetum_diffusum scaffold-CAPN-1048969-Equisetum_diffusum
Arabidopsis lyrata	16061748Aly	Malvidae Group III	Phytozome	16061748														scaffold-GANB-49972-Cyathea_spinulosa scaffold-GANB-14784-Cyathea_spinulosa
Arabidopsis lyrata	16065684Aly	Malvidae Group I	Phytozome	16065684														scaffold-GANB-22861-Cyathea_spinulosa
Arabidopsis lyrata	902112Aly	Malvidae Group II	Phytozome	902112														scaffold-GANB-24696-Cyathea_spinulosa
Arabidopsis lyrata	914806Aly	Malvidae Group II	Phytozome	914806														scaffold-GANB-52330-Cyathea_spinulosa scaffold-GANB-8449-Cyathea_spinulosa
Arabidopsis thaliana	AtSK11	Malvidae Group I	Phytozome	19665837														scaffold-GANB-23142-Cyathea_spinulosa scaffold-GANB-16322-Cyathea_spinulosa
Arabidopsis thaliana	AtSK12	Malvidae Group I	Phytozome	19663806														scaffold-GANB-17802-Cyathea_spinulosa scaffold-GANB-51289-Cyathea_spinulosa
Arabidopsis thaliana	AtSK13	Malvidae Group I	Phytozome	19665630														scaffold-GANB-25902-Cyathea_spinulosa
Arabidopsis thaliana	AtSK21	Malvidae Group II	Phytozome	19647788														scaffold-GANB-25765-Cyathea_spinulosa
Arabidopsis thaliana	AtSK22	Malvidae Group II	Phytozome	19654370														scaffold-HTFH-10776-Onoclea_sensibilis
Arabidopsis thaliana	AtSK23	Malvidae Group II	Phytozome	19641801														scaffold-HTFH-15186-Onoclea_sensibilis
Arabidopsis thaliana	AtSK31	Malvidae Group III	Phytozome	19659532														scaffold-HTFH-36064-Onoclea_sensibilis scaffold-HTFH-34557-Onoclea_sensibilis
Arabidopsis thaliana	AtSK32	Malvidae Group III	Phytozome	19646379														scaffold-HTFH-2602-Onoclea_sensibilis
Arabidopsis thaliana	AtSK41	Malvidae Group IV	Phytozome	19653737														scaffold-HTFH-888-Onoclea_sensibilis
Arabidopsis thaliana	AtSK42	Malvidae Group IV	Phytozome	19651075														scaffold-HTFH-33172-Onoclea_sensibilis
Aristolochia fimbriata	gAri-b4-c4273	Magnoliids Group I	AAGP	gnl|Aristolochia_b4_c4273														scaffold-KJZG-23575-Asplenium_platyneuron
Aristolochia fimbriata	gAri-b4-c5059	Magnoliids Group III	AAGP	gnl|Aristolochia_b4_c5059														scaffold-KJZG-67661-Asplenium_platyneuron
Aristolochia fimbriata	gAri-b4-c5381	Magnoliids Group IV	AAGP	gnl|Aristolochia_b4_c5381														scaffold-KJZG-13136-Asplenium_platyneuron
Aristolochia fimbriata	gAri-b4-c928	Magnoliids Group II	AAGP	gnl|Aristolochia_b4_c928														scaffold-KJZG-1332-Asplenium_platyneuron
Asparagus officinali	1	Monocots (non-Poaceae) Group I	TIGR	TA1270_4686														scaffold-KJZG-68411-Asplenium_platyneuron
Asparagus officinali	2	Monocots (non-Poaceae) Group II	TIGR	CV290871														scaffold-KJZG-18470-Asplenium_platyneuron
Asparagus officinali	3	Monocots (non-Poaceae) Group I	TIGR	DY033917														scaffold-KJZG-10779-Asplenium_platyneuron
Asplenium platyneuron	KJZG_C_1_ORF_1_f_2	Monilophytes Group I+II	OneKP	scaffold-KJZG-67661-Asplenium_platyneuron														scaffold-KJZG-64678-Asplenium_platyneuron
Asplenium platyneuron	KJZG_C_12_ORF_1_f_1	Monilophytes Group III	OneKP	scaffold-KJZG-23575-Asplenium_platyneuron														scaffold-KJZG-15924-Asplenium_platyneuron
Asplenium platyneuron	KJZG_C_2_ORF_3_f_2	Monilophytes Group I+II	OneKP	scaffold-KJZG-13136-Asplenium_platyneuron														scaffold-KJZG-8831-Asplenium_platyneuron
Asplenium platyneuron	KJZG_C_3_ORF_1_f_2	Monilophytes Group III	OneKP	scaffold-KJZG-1332-Asplenium_platyneuron														scaffold-NHCM-21843-Angiopteris_evecta scaffold-NHCM-66784-Angiopteris_evecta scaffold-NHCM-67815-Angiopteris_evecta
Asplenium platyneuron	KJZG_C_4_ORF_1_f_1	Monilophytes Group III	OneKP	scaffold-KJZG-68411-Asplenium_platyneuron														scaffold-NHCM-22784-Angiopteris_evecta
Asplenium platyneuron	KJZG_C_5_ORF_1_f_3	Monilophytes Group IV	OneKP	scaffold-KJZG-18470-Asplenium_platyneuron														scaffold-NHCM-14155-Angiopteris_evecta
Asplenium platyneuron	KJZG_C_6_ORF_1_f_1	Monilophytes Group III	OneKP	scaffold-KJZG-10779-Asplenium_platyneuron														scaffold-NHCM-25325-Angiopteris_evecta
Asplenium platyneuron	KJZG_C_7_ORF_1_f_1	Monilophytes Group III	OneKP	scaffold-KJZG-64678-Asplenium_platyneuron														scaffold-NHCM-71923-Angiopteris_evecta
Asplenium platyneuron	KJZG_C_8_ORF_1_f_1	Monilophytes Group I+II	OneKP	scaffold-KJZG-15924-Asplenium_platyneuron														scaffold-NHCM-65694-Angiopteris_evecta scaffold-NHCM-68913-Angiopteris_evecta
Asplenium platyneuron	KJZG_C_9_ORF_1_f_3	Monilophytes Group III	OneKP	scaffold-KJZG-8831-Asplenium_platyneuron														scaffold-QVMR-69985-Psilotum_nudum
Brachypodium distachyon	16481616Bdi	Monocots (Poaceae) Group II	Phytozome	16481616														scaffold-QVMR-63846-Psilotum_nudum scaffold-QVMR-68767-Psilotum_nudum scaffold-QVMR-71672-Psilotum_nudum
Brachypodium distachyon	16481904Bdi	Monocots (Poaceae) Group I	Phytozome	16481904														scaffold-QVMR-21911-Psilotum_nudum scaffold-QVMR-21912-Psilotum_nudum
Brachypodium distachyon	16482202Bdi	Monocots (Poaceae) Group I	Phytozome	16482202														scaffold-QVMR-72655-Psilotum_nudum
Brachypodium distachyon	16484463Bdi	Monocots (Poaceae) Group II	Phytozome	16484463														scaffold-QVMR-68266-Psilotum_nudum scaffold-QVMR-66215-Psilotum_nudum
Brachypodium distachyon	16485121Bdi	Monocots (Poaceae) Group I	Phytozome	16485121														scaffold-QVMR-69539-Psilotum_nudum
Brachypodium distachyon	16489383Bdi	Monocots (Poaceae) Group II	Phytozome	16489383
Brachypodium distachyon	16491677Bdi	Monocots (Poaceae) Group III	Phytozome	16491677
Brachypodium_distachyon	16471659Bdi	Monocots (Poaceae) Group IV	Phytozome	16471659
Carica papaya	16406041Cpa	Malvidae Group IV	Phytozome	16406041
Carica papaya	16418967Cpa	Malvidae Group II	Phytozome	16418967
Carica papaya	16420849Cpa	Malvidae Group I	Phytozome	16420849
Carica papaya	16422021Cpa	Malvidae Group II	Phytozome	16422021
Carica papaya	16425684Cpa	Malvidae Group I	Phytozome	16425684
Ceratopteris richardii	1	Monilophytes Group III	TIGR	CV735567
Chamaecyparis obtusa	1	Gymnosperms Group II	TIGR	BW990907
Chamaecyparis obtusa	2	Gymnosperms Group II	TIGR	TA999_13415
Chamaecyparis obtusa	3	Gymnosperms Group III	TIGR	BW989258
Chamaecyparis obtusa	4	Gymnosperms Group III	TIGR	BW990685
Chlamydomonas reinhardtii	19874413Cre	Chlorophytes	Phytozome	19874413
Chlamydomonas reinhardtii	a	Chlorophytes	NCBI	BI716672, BI873715, FC087776, FC077383,BI722031,BP091500,CF560461,BI527459, BU649647
Citrus clementina	19256857Ccl	Malvidae Group II	Phytozome	19256857
Citrus clementina	19264647Ccl	Malvidae Group III	Phytozome	19264647
Citrus clementina	19265354Ccl	Malvidae Group I	Phytozome	19265354
Citrus clementina	19271171Ccl	Malvidae Group II	Phytozome	19271171
Citrus clementina	19281381Ccl	Malvidae Group IV	Phytozome	19281381
Citrus clementina	19285529Ccl	Malvidae Group I	Phytozome	19285529
Citrus sinensis	18117099Csi	Malvidae Group I	Phytozome	18117099
Citrus sinensis	18123033Csi	Malvidae Group I	Phytozome	18123033
Citrus sinensis	18127528Csi	Malvidae Group II	Phytozome	18127528
Citrus sinensis	18132819Csi	Malvidae Group IV	Phytozome	18132819
Citrus sinensis	18136007Csi	Malvidae Group III	Phytozome	18136007
Citrus sinensis	18136217Csi	Malvidae Group I	Phytozome	18136217
Citrusclementina	19256073Ccl	Malvidae Group I	Phytozome	19256073
Citrussinensis	18112602Csi	Malvidae Group II	Phytozome	18112602
Coffea canephora	1	Lamiidae Group I	TIGR	TA7678_49390
Coffea canephora	2	Lamiidae Group I	TIGR	TA6970_49390
Coffea canephora	3	Lamiidae Group III	TIGR	TA7357_49390
Coffea canephora	4	Lamiidae Group II	TIGR	TA7785_49390
Coffea canephora	5	Lamiidae Group II	TIGR	TA8287_49390
Coffea canephora	6	Lamiidae Group II	TIGR	DV692444
Coffea canephora	7	Lamiidae Group II	TIGR	DV693123
Cryptomeria japonica	1	Gymnosperms Group II	TIGR	TA2259_3369
Cryptomeria japonica	b	Gymnosperms Group II	NCBI	BY882673
Cucumis sativus	16953605Csa	Fabidae Group II	Phytozome	16953605
Cucumis sativus	16954133Csa	Fabidae Group I	Phytozome	16954133
Cucumis sativus	16955289Csa	Fabidae Group IV	Phytozome	16955289
Cucumis sativus	16967994Csa	Fabidae Group I	Phytozome	16967994
Cucumis sativus	16978947Csa	Fabidae Group I	Phytozome	16978947
Cucumis sativus	16981041Csa	Fabidae Group IV	Phytozome	16981041
Cucumis sativus	16982471Csa	Fabidae Group II	Phytozome	16982471
Curcuma longa	1	Monocots (non-Poaceae) Group II	TIGR	DY384233
Curcuma longa	3	Monocots (Poaceae) Group I	TIGR	DY390846
Curcuma longa	4	Monocots (Poaceae) Group I	TIGR	DY389877
Cyathea_spinulosa	GANB_C_1_ORF_2_f_2	Monilophytes Group I+II	OneKP	scaffold-GANB-49972-Cyathea_spinulosa scaffold-GANB-14784-Cyathea_spinulosa
Cyathea_spinulosa	GANB_C_2_ORF_1_f_1	Monilophytes Group I+II	OneKP	scaffold-GANB-22861-Cyathea_spinulosa
Cyathea_spinulosa	GANB_C_3_ORF_4_f_3	Monilophytes Group IV	OneKP	scaffold-GANB-24696-Cyathea_spinulosa
Cyathea_spinulosa	GANB_C_4_ORF_3_f_2	Monilophytes Group I+II	OneKP	scaffold-GANB-52330-Cyathea_spinulosa scaffold-GANB-8449-Cyathea_spinulosa
Cyathea_spinulosa	GANB_C_5_ORF_1_f_1	Monilophytes Group III	OneKP	scaffold-GANB-23142-Cyathea_spinulosa scaffold-GANB-16322-Cyathea_spinulosa
Cyathea_spinulosa	GANB_C_6_ORF_1_f_3	Monilophytes Group I+II	OneKP	scaffold-GANB-17802-Cyathea_spinulosa scaffold-GANB-51289-Cyathea_spinulosa
Cyathea_spinulosa	GANB_C_7_ORF_1_f_1	Monilophytes Group III	OneKP	scaffold-GANB-25902-Cyathea_spinulosa
Cyathea_spinulosa	GANB_C_9_ORF_1_f_2	Monilophytes Group III	OneKP	scaffold-GANB-25765-Cyathea_spinulosa
Cycas rumphii	a	Gymnosperms Group III	TIGR	DR061759
Cycas rumphii	b	Gymnosperms Group IV	TIGR	DR062101
Equisetum diffusum	CAPN_C_1_ORF_1_f_2_1	Monilophytes Group III	OneKP	scaffold-CAPN-1012439-Equisetum_diffusum scaffold-CAPN-1065969-Equisetum_diffusum
Equisetum diffusum	CAPN_C_11_ORF_1_f_1	Monilophytes Group IV	OneKP	scaffold-CAPN-1063491-Equisetum_diffusum
Equisetum diffusum	CAPN_C_2_ORF_1_f_1	Monilophytes Group III	OneKP	scaffold-CAPN-1049972-Equisetum_diffusum scaffold-CAPN-1063793-Equisetum_diffusum
Equisetum diffusum	CAPN_C_3_ORF_1_f_2	Monilophytes Group I+II	OneKP	scaffold-CAPN-1020460-Equisetum_diffusum
Equisetum diffusum	CAPN_C_4_ORF_1_f_1	Monilophytes Group III	OneKP	scaffold-CAPN-1066924-Equisetum_diffusum
Equisetum diffusum	CAPN_C_5_ORF_1_f_2	Monilophytes Group IV	OneKP	scaffold-CAPN-1065317-Equisetum_diffusum
Equisetum diffusum	CAPN_C_6_ORF_1_f_3	Monilophytes Group IV	OneKP	scaffold-CAPN-1010495-Equisetum_diffusum
Equisetum diffusum	CAPN_C_7_ORF_1_f_1	Monilophytes Group IV	OneKP	scaffold-CAPN-1043069-Equisetum_diffusum scaffold-CAPN-1064231-Equisetum_diffusum scaffold-CAPN-1048381-Equisetum_diffusum
Equisetum diffusum	CAPN_C_8_ORF_1_f_1	Monilophytes Group III	OneKP	scaffold-CAPN-1060096-Equisetum_diffusum scaffold-CAPN-1044394-Equisetum_diffusum scaffold-CAPN-1046612-Equisetum_diffusum
Equisetum diffusum	CAPN_C_9_ORF_1_f_1	Monilophytes Group IV	OneKP	scaffold-CAPN-1059105-Equisetum_diffusum scaffold-CAPN-1060534-Equisetum_diffusum scaffold-CAPN-1048969-Equisetum_diffusum
Equisetum diffusum	CAPN-ORF_1_f_1	Monilophytes Group III	OneKP	scaffold-CAPN-1011636-Equisetum_diffusum
Eschscholzia californica	1	Basal Eudicots Group I	TIGR	TA1906_3467
Eschscholzia californica	2	Basal Eudicots Group I	TIGR	TA1998_3467
Eschscholzia californica	3	Basal Eudicots Group II	TIGR	TA2139_3467
Eschscholzia californica	4	Basal Eudicots Group I	TIGR	CV000362
Eucalyptus grandis	18769250Egr	Malvidae Group IV	Phytozome	18769250
Eucalyptus grandis	18772927Egr	Malvidae Group I	Phytozome	18772927
Eucalyptus grandis	18773366Egr	Malvidae Group II	Phytozome	18773366
Eucalyptus grandis	18781316Egr	Malvidae Group I	Phytozome	18781316
Eucalyptus grandis	18801431Egr	Malvidae Group II	Phytozome	18801431
Eucalyptus grandis	18810886Egr	Malvidae Group I	Phytozome	18810886
Eucalyptusgrandis	18766975Egr	Malvidae Group III	Phytozome	18766975
Ginkgo biloba	2	Gymnosperms Group IV	TIGR	DR065044
Ginkgo biloba	a	Gymnosperms Group III	NCBI	Assembly of DR064264, EX939488
Ginkgo biloba	b	Gymnosperms Group IV	NCBI	Assembly of DR065044, EX930636
Ginkgo biloba	c	Gymnosperms Group II	NCBI	EX934752
Glycine max	16246581Gma	Fabidae Group I	Phytozome	16246581
Glycine max	16250816Gma	Fabidae Group III	Phytozome	16250816
Glycine max	16253819Gma	Fabidae Group I	Phytozome	16253819
Glycine max	16255104Gma	Fabidae Group II	Phytozome	16255104
Glycine max	16260028Gma	Fabidae Group II	Phytozome	16260028
Glycine max	16261982Gma	Fabidae Group II	Phytozome	16261982
Glycine max	16264982Gma	Fabidae Group II	Phytozome	16264982
Glycine max	16266631Gma	Fabidae Group III	Phytozome	16266631
Glycine max	16270880Gma	Fabidae Group II	Phytozome	16270880
Glycine max	16277838Gma	Fabidae Group III	Phytozome	16277838
Glycine max	16278200Gma	Fabidae Group I	Phytozome	16278200
Glycine max	16280224Gma	Fabidae Group I	Phytozome	16280224
Glycine max	16287568Gma	Fabidae Group II	Phytozome	16287568
Glycine max	16288208Gma	Fabidae Group IV	Phytozome	16288208
Glycine max	16288814Gma	Fabidae Group II	Phytozome	16288814
Glycine max	16292068Gma	Fabidae Group II	Phytozome	16292068
Glycine max	16292839Gma	Fabidae Group II	Phytozome	16292839
Glycine max	16298161Gma	Fabidae Group II	Phytozome	16298161
Glycine max	16300967Gma	Fabidae Group IV	Phytozome	16300967
Glycine max	16310576Gma	Fabidae Group III	Phytozome	16310576
Glycine max	16314555Gma	Fabidae Group I	Phytozome	16314555
Glycine max	16316450Gma	Fabidae Group I	Phytozome	16316450
Gnetum_gnemon	1	Gymnosperms Group I	TIGR	DN955620
Gnetum_gnemon	2	Gymnosperms Group III	TIGR	DN954116
Gnetum_gnemon	a	Gymnosperms Group I	NCBI	Assembly of EX944523, EX945272
Helianthus annuus	3	Campanulidae Group IV	TIGR	TA10430_4232
Helianthus annuus	8	Campanulidae Group IV	TIGR	BQ970219
Helianthus annuus	17	Campanulidae Group I	TIGR	TA10988_4232
Helianthus annuus	19	Campanulidae Group I	TIGR	TA8458_4232
Helianthus annuus	20	Campanulidae Group III	TIGR	TA7987_4232
Helianthus annuus	21	Campanulidae Group I	TIGR	TA9774_4232
Helianthus annuus	33	Campanulidae Group II	TIGR	TA12352_4232
Helianthus annuus	39	Campanulidae Group II	TIGR	DY910223
Helianthus annuus	48	Campanulidae Group I	TIGR	BU016637
Helianthus annuus	50	Campanulidae Group I	TIGR	DY907577
Helianthus annuus	56	Campanulidae Group I	TIGR	DY920628
Helianthus annuus	69	Campanulidae Group I	TIGR	DY925796
Helianthus annuus	70	Campanulidae Group I	TIGR	CD852787
Helianthus annuus	74	Campanulidae Group I	TIGR	BQ967644
Helianthus annuus	75	Campanulidae Group III	TIGR	CD854469
Helianthus annuus	76	Campanulidae Group I	TIGR	DY908427
Helianthus annuus	80	Campanulidae Group III	TIGR	TA12484_4232
Helianthus annuus	86	Campanulidae Group I	TIGR	DY912565
Helianthus annuus	88	Campanulidae Group I	TIGR	CD848431
Helianthus annuus	16 _1	Campanulidae Group I	TIGR	TA9094_4232
Helianthus annuus	16_2	Campanulidae Group I	TIGR	TA9094_4232
Huperzia_squarrosa	GAON_C_2_ORF_2_f_1	Lycophytes III	OneKP	scaffold-GAON-3826, scaffold-GAON-62047, scaffold-GAON-61619
Lactuca sativa	4	Campanulidae Group III	TIGR	TA1395_4236
Lactuca sativa	6	Campanulidae Group II	TIGR	TA1468_4236
Lactuca sativa	7	Campanulidae Group I	TIGR	TA297_4236
Lactuca sativa	8	Campanulidae Group I	TIGR	TA921_4236
Lactuca sativa	14	Campanulidae Group I	TIGR	DY969723
Lactuca sativa	19	Campanulidae Group II	TIGR	DW139976
Lactuca sativa	24	Campanulidae Group II	TIGR	DY969198
Lactuca sativa	30	Campanulidae Group I	TIGR	TA920_4236
Lactuca sativa	34	Campanulidae Group II	TIGR	DY961065
Lactuca sativa	37	Campanulidae Group I	TIGR	DW126579
Lactuca sativa	38	Campanulidae Group III	TIGR	DW136436
Lactuca sativa	41	Campanulidae Group II	TIGR	TA1467_4236
Lactuca sativa	42	Campanulidae Group II	TIGR	BQ862280
Lactuca sativa	47	Campanulidae Group III	TIGR	TA3286_4236
Liriodendron tulipifera	gLir-b4-c1224	Magnoliids Group III	AAGP	gnl|Liriodendron_b4_c1224
Liriodendron tulipifera	gLir-b4-c3638	Magnoliids Group I	AAGP	gnl|Liriodendron_b4_c3638
Liriodendron tulipifera	gLir-b4-c6446	Magnoliids Group I	AAGP	gnl|Liriodendron_b4_c6446
Liriodendron tulipifera	gLir-b4-c6916	Magnoliids Group IV	AAGP	gnl|Liriodendron_b4_c6916
Liriodendron tulipifera	gLir-b4-c734	Magnoliids Group II	AAGP	gnl|Liriodendron_b4_c734
Manihot esculenta	17963274Mes	Fabidae Group III	Phytozome	17963274
Manihot esculenta	17963687Mes	Fabidae Group I	Phytozome	17963687
Manihot esculenta	17964679Mes	Fabidae Group I	Phytozome	17964679
Manihot esculenta	17973855Mes	Fabidae Group I	Phytozome	17973855
Manihot esculenta	17974806Mes	Fabidae Group IV	Phytozome	17974806
Manihot esculenta	17976211Mes	Fabidae Group III	Phytozome	17976211
Manihot esculenta	17983919Mes	Fabidae Group II	Phytozome	17983919
Manihot esculenta	17993294Mes	Fabidae Group I	Phytozome	17993294
Manihot esculenta	17994158Mes	Fabidae Group II	Phytozome	17994158
Manihotesculenta	17962444Mes	Fabidae Group IV	Phytozome	17962444
Marchantia emarginata	TFYI_C_1_ORF_1_f_1	Liverworts	OneKP	scaffold-TFYI-93177
Marchantia polymorpha	1	Liverworts	TIGR	TA641_3197
Marchantia polymorpha	JPYU_C_1_ORF_1_f_1	Liverworts	OneKP	scaffold-JPYU-52681
Medicago truncatula	17438594Mtr	Fabidae Group I	Phytozome	17438594
Medicago truncatula	17438729Mtr	Fabidae Group I	Phytozome	17438729
Medicago truncatula	17440677Mtr	Fabidae Group IV	Phytozome	17440677
Medicago truncatula	17444733Mtr	Fabidae Group II	Phytozome	17444733
Medicago truncatula	17475548Mtr	Fabidae Group III	Phytozome	17475548
Medicago truncatula	17478094Mtr	Fabidae Group I	Phytozome	17478094
Mimulus guttatus	17672653Mgu	Lamiidae Group III	Phytozome	17672653
Mimulus guttatus	17675158Mgu	Lamiidae Group I	Phytozome	17675158
Mimulus guttatus	17676482Mgu	Lamiidae Group II	Phytozome	17676482
Mimulus guttatus	17678386Mgu	Lamiidae Group III	Phytozome	17678386
Mimulus guttatus	17681686Mgu	Lamiidae Group I	Phytozome	17681686
Mimulus guttatus	17685821Mgu	Lamiidae Group IV	Phytozome	17685821
Mimulus guttatus	17688809Mgu	Lamiidae Group I	Phytozome	17688809
Mimulus guttatus	17691266Mgu	Lamiidae Group II	Phytozome	17691266
Mimulus guttatus	17692007Mgu	Lamiidae Group II	Phytozome	17692007
Nicotiana tabacum	2	Lamiidae Group I	TIGR	TA14027_4097
Nicotiana tabacum	3	Lamiidae Group I	TIGR	TA17158_4097
Nicotiana tabacum	4	Lamiidae Group III	TIGR	Y08607
Nicotiana tabacum	5	Lamiidae Group III	TIGR	TA18744_4097
Nicotiana tabacum	6	Lamiidae Group III	TIGR	TA16437_4097
Nicotiana tabacum	7	Lamiidae Group III	TIGR	AJ002314
Nicotiana tabacum	10	Lamiidae Group II	TIGR	EB442860
Nicotiana tabacum	11	Lamiidae Group II	TIGR	EB680373
Nicotiana tabacum	14	Lamiidae Group II	TIGR	TA21912_4097
Nicotiana tabacum	15	Lamiidae Group II	TIGR	EB442235
Nuphar advena	gNup-b4-c10985	Basal Angiosperms Group IV	AAGP	gnl|Nuphar_b4_c10985
Nuphar advena	gNup-b4-c15797	Basal Angiosperms Group I	AAGP	gnl|Nuphar_b4_c15797
Nuphar advena	gNup-b4-c24467	Basal Angiosperms Group III	AAGP	gnl|Nuphar_b4_c24467
Nuphar advena	gNup-b4-c25205	Basal Angiosperms Group I	AAGP	gnl|Nuphar_b4_c25205
Nuphar advena	gNup-b4-c7439	Basal Angiosperms Group I	AAGP	gnl|Nuphar_b4_c7439
Onoclea sensibilis	HTFH_C_2_ORF_1_f_2	Monilophytes Group III	OneKP	scaffold-HTFH-15186-Onoclea_sensibilis
Onoclea sensibilis	HTFH_C_3_ORF_1_f_3	Monilophytes Group III	OneKP	scaffold-HTFH-36064-Onoclea_sensibilis scaffold-HTFH-34557-Onoclea_sensibilis
Onoclea sensibilis	HTFH_C_4_ORF_2_f_2	Monilophytes Group III	OneKP	scaffold-HTFH-2602-Onoclea_sensibilis
Onoclea sensibilis	HTFH_C_5_ORF_2_f_3	Monilophytes Group III	OneKP	scaffold-HTFH-888-Onoclea_sensibilis
Onoclea sensibilis	HTFH_C_9_ORF_1_f_2	Monilophytes Group III	OneKP	scaffold-HTFH-33172-Onoclea_sensibilis
Onoclea_sensibilis	HTFH_C_1_ORF_2_f_2	Monilophytes Group I+II	OneKP	scaffold-HTFH-10776-Onoclea_sensibilis
Oryza sativa	16830498Osa	Monocots (Poaceae) Group II	Phytozome	16830498
Oryza sativa	16830952Osa	Monocots (Poaceae) Group I	Phytozome	16830952
Oryza sativa	16831386Osa	Monocots (Poaceae) Group I	Phytozome	16831386
Oryza sativa	16839055Osa	Monocots (Poaceae) Group II	Phytozome	16839055
Oryza sativa	16850989Osa	Monocots (Poaceae) Group IV	Phytozome	16850989
Oryza sativa	16858245Osa	Monocots (Poaceae) Group I	Phytozome	16858245
Oryza sativa	16859054Osa	Monocots (Poaceae) Group II	Phytozome	16859054
Oryza sativa	16866996Osa	Monocots (Poaceae) Group II	Phytozome	16866996
Oryza sativa	16886583Osa	Monocots (Poaceae) Group III	Phytozome	16886583
Persea americana	gPer-b4-c3378	Magnoliids Group II	AAGP	gnl|Persea_b4_c3378
Persea americana	gPer-b4-c3764	Magnoliids Group IV	AAGP	gnl|Persea_b4_c3764
Persea americana	gPer-b4-c4085	Magnoliids Group II	AAGP	gnl|Persea_b4_c4085
Persea americana	gPer-b4-c4514	Magnoliids Group I	AAGP	gnl|Persea_b4_c4514
Persea americana	gPer-b4-c4957	Magnoliids Group III	AAGP	gnl|Persea_b4_c4957
Persea americana	gPer-b4-c5117	Magnoliids Group I	AAGP	gnl|Persea_b4_c5117
Persea americana	gPer-b4-c5963	Magnoliids Group I	AAGP	gnl|Persea_b4_c5963
Persea americana	gPer-b4-c6472	Magnoliids Group II	AAGP	gnl|Persea_b4_c6472
Persea americana	gPer-b4-c7936	Magnoliids Group II	AAGP	gnl|Persea_b4_c7936
Persea americana	gPer-b4-c9725	Magnoliids Group III	AAGP	gnl|Persea_b4_c9725
Phalaenopsis equestris	1	Monocots (non-Poaceae) Group I	TIGR	CB034236
Phalaenopsis equestris	3	Monocots (non-Poaceae) Group I	TIGR	CB033537
Physcomitrella patens	18049149Ppa	Mosses	Phytozome	18049149
Physcomitrella patens	18049155Ppa	Mosses	Phytozome	18049155
Physcomitrella patens	18056035Ppa	Mosses	Phytozome	18056035
Physcomitrella patens	18056751Ppa	Mosses	Phytozome	18056751
Physcomitrella patens	18061839Ppa	Mosses	Phytozome	18061839
Physcomitrella patens	18061845Ppa	Mosses	Phytozome	18061845
Physcomitrella patens	18074399Ppa	Mosses	Phytozome	18074399
Picea glauca	6	Gymnosperms Group IV	TIGR	TA14637_3330
Picea glauca	7	Gymnosperms Group IV	TIGR	DV971865
Picea glauca	8	Gymnosperms Group IV	TIGR	DV997156
Picea glauca	10	Gymnosperms Group II	TIGR	TA17312_3330
Picea glauca	11	Gymnosperms Group IV	TIGR	TA14635_3330
Picea glauca	12	Gymnosperms Group II	TIGR	DV986039
Picea glauca	13	Gymnosperms Group I	TIGR	TA28428_3330
Picea glauca	14	Gymnosperms Group II	TIGR	TA17869_3330
Picea glauca	15	Gymnosperms Group II	TIGR	DV979566
Picea glauca	16	Gymnosperms Group I	TIGR	TA18292_3330
Picea glauca	19	Gymnosperms Group III	TIGR	TA26154_3330
Picea glauca	b	Gymnosperms Group I	NCBI	Assembly of EX406815,GE480878,DV985226,DV994327,EX422842,GO367799,DR580255 ,GO367788,EX380655, EX381017
Picea glauca	c	Gymnosperms Group IV	NCBI	Assembly of CO230583,DR569671,GR954239,GE474417,DV971865,DV997156,DV988224,DR564820,DV989063
Picea glauca	e	Gymnosperms Group III	NCBI	Assembly of EX364664,DV986531, EX364309
Picea glauca	f	Gymnosperms Group II	NCBI	Assembly of DR585556, EX371098,DV982486
Picea glauca	g	Gymnosperms Group II	NCBI	Assembly of EX311861, DV979566
Picea sitchensis	9	Gymnosperms Group I	TIGR	TA23329_3332
Picea sitchensis	17	Gymnosperms Group III	NCBI	TA24366_3332
Picea sitchensis	30	Gymnosperms Group III	NCBI	TA23369_3332
Picea sitchensis	34	Gymnosperms Group III	NCBI	DR545329
Picea sitchensis	a	Gymnosperms Group III	NCBI	Assembly of FD746505, ES864552, DR515153,ES853813,ES245817,FD734700
Picea sitchensis	b	Gymnosperms Group I	NCBI	Assembly of ES255374,DR525410
Picea sitchensis	c	Gymnosperms Group IV	NCBI	WS03712.C21_O20
Picea sitchensis	d	Gymnosperms Group III	NCBI	WS02764.CR_L14
Picea sitchensis	e	Gymnosperms Group II	NCBI	WS03939.C21.1_F02
Picea sitchensis	f	Gymnosperms Group II	NCBI	GT123787 WS04715.CR_G06
Pinus pinaster	3	Gymnosperms Group IV	TIGR	AL750654
Pinus pinaster	9	Gymnosperms Group III	TIGR	CT583421
Pinus pinaster	10	Gymnosperms Group I	TIGR	CT583114
Pinus pinaster	12	Gymnosperms Group II	TIGR	CT579014
Pinus pinaster	23	Gymnosperms Group III	TIGR	TA6276_71647
Pinus taeda	4	Gymnosperms Group I	TIGR	TA5617_3352
Pinus taeda	5	Gymnosperms Group III	TIGR	TA4814_3352
Pinus taeda	6	Gymnosperms Group II	TIGR	TA7832_3352
Pinus taeda	7	Gymnosperms Group III	TIGR	TA4817_3352
Pinus taeda	8	Gymnosperms Group II	TIGR	TA4230_3352
Pinus taeda	11	Gymnosperms Group III	TIGR	TA4820_3352
Pinus taeda	13	Gymnosperms Group II	TIGR	TA4231_3352
Pinus taeda	14	Gymnosperms Group III	TIGR	TA4815_3352
Pinus taeda	22	Gymnosperms Group II	TIGR	TA4232_3352
Pinus taeda	a	Gymnosperms Group I	NCBI	Assembly of DR078821,DT636504,DR090327,DR092667,DR019735,DR092589,DR384320
Pinus taeda	d	Gymnosperms Group III	NCBI	Assembly of DN462619,DT626916,DR052253,DR059064,DR164383
Pinus taeda	e	Gymnosperms Group II	NCBI	Assembly of CF389975,DR180592
Pinus taeda	f	Gymnosperms Group II	NCBI	CF471939
Populus trichocarpa	18208426Ptr	Fabidae Group I	Phytozome	18208426
Populus trichocarpa	18220788Ptr	Fabidae Group I	Phytozome	18220788
Populus trichocarpa	18223886Ptr	Fabidae Group III	Phytozome	18223886
Populus trichocarpa	18225159Ptr	Fabidae Group IV	Phytozome	18225159
Populus trichocarpa	18226010Ptr	Fabidae Group II	Phytozome	18226010
Populus trichocarpa	18230907Ptr	Fabidae Group II	Phytozome	18230907
Populus trichocarpa	18244692Ptr	Fabidae Group I	Phytozome	18244692
Populus trichocarpa	18246858Ptr	Fabidae Group III	Phytozome	18246858
Prunus persica	17640940Ppe	Fabidae Group III	Phytozome	17640940
Prunus persica	17643131Ppe	Fabidae Group I	Phytozome	17643131
Prunus persica	17644222Ppe	Fabidae Group I	Phytozome	17644222
Prunus persica	17647484Ppe	Fabidae Group II	Phytozome	17647484
Prunus persica	17653929Ppe	Fabidae Group IV	Phytozome	17653929
Prunus persica	17654848Ppe	Fabidae Group II	Phytozome	17654848
Prunus_persica	17641133Ppe	Fabidae Group I	Phytozome	17641133
Psilotum_nudum	QVMR_C_1_ORF_1_f_3	Monilophytes Group IV	OneKP	scaffold-QVMR-63846-Psilotum_nudum scaffold-QVMR-68767-Psilotum_nudum scaffold-QVMR-71672-Psilotum_nudum
Psilotum_nudum	QVMR_C_10_ORF_1_f_3	Monilophytes Group III	OneKP	scaffold-QVMR-69985-Psilotum_nudum
Psilotum_nudum	QVMR_C_2_ORF_2_f_1	Monilophytes Group III	OneKP	scaffold-QVMR-21911-Psilotum_nudum scaffold-QVMR-21912-Psilotum_nudum
Psilotum_nudum	QVMR_C_3_ORF_2_f_3	Monilophytes Group I+II	OneKP	scaffold-QVMR-72655-Psilotum_nudum
Psilotum_nudum	QVMR_C_4_ORF_1_f_3	Monilophytes Group III	OneKP	scaffold-QVMR-68266-Psilotum_nudum scaffold-QVMR-66215-Psilotum_nudum
Psilotum_nudum	QVMR_C_5_ORF_1_f_1	Monilophytes Group I+II	OneKP	scaffold-QVMR-69539-Psilotum_nudum
Ricinus communis	16815830Rco	Fabidae Group II	Phytozome	16815830
Ricinus communis	16817202Rco	Fabidae Group I	Phytozome	16817202
Ricinus communis	16818549Rco	Fabidae Group I	Phytozome	16818549
Ricinus communis	16822614Rco	Fabidae Group III	Phytozome	16822614
Saruma henryi	1	Magnoliids Group I	TIGR	TA542_13258
Saruma henryi	2	Magnoliids Group I	TIGR	TA924_13258
Saruma henryi	3	Magnoliids Group II	TIGR	DT578852
Saruma henryi	5	Magnoliids Group III	TIGR	DT580094
Saruma henryi	b	Magnoliids Group II	NCBI	Assembly ofDT578852,DT590311
Saruma henryi	c	Magnoliids Group I	NCBI	Assembly ofDT587818,DT592737
Selaginella moellendorffii	15409122Smo	Lycophytes III	Phytozome	15409122
Selaginella moellendorffii	15414986Smo	Lycophytes III	Phytozome	15414986
Setaria italica	19675193Sit	Monocots (Poaceae) Group II	Phytozome	19675193
Setaria italica	19678308Sit	Monocots (Poaceae) Group I	Phytozome	19678308
Setaria italica	19678335Sit	Monocots (Poaceae) Group I	Phytozome	19678335
Setaria italica	19680296Sit	Monocots (Poaceae) Group III	Phytozome	19680296
Setaria italica	19682394Sit	Monocots (Poaceae) Group IV	Phytozome	19682394
Setaria italica	19687686Sit	Monocots (Poaceae) Group II	Phytozome	19687686
Setaria italica	19701795Sit	Monocots (Poaceae) Group I	Phytozome	19701795
Setaria italica	19702919Sit	Monocots (Poaceae) Group II	Phytozome	19702919
Solanum lycopersicum	1	Lamiidae Group I	TIGR	TA37377_4081
Solanum lycopersicum	3	Lamiidae Group I	TIGR	TA37378_4081
Solanum lycopersicum	7	Lamiidae Group II	TIGR	TA37516_4081
Solanum lycopersicum	9	Lamiidae Group II	TIGR	TA39805_4081
Solanum lycopersicum	10	Lamiidae Group III	TIGR	TA46533_4081
Solanum lycopersicum	12	Lamiidae Group II	TIGR	TA37515_4081
Solanum lycopersicum	17	Lamiidae Group I	TIGR	DB710063
Solanum lycopersicum	18	Lamiidae Group III	TIGR	TA48652_4081
Solanum lycopersicum	22	Lamiidae Group III	TIGR	TA40774_4081
Solanum lycopersicum	24	Lamiidae Group II	TIGR	TA37514_4081
Solanum lycopersicum	25	Lamiidae Group I	TIGR	DB716087
Solanum lycopersicum	26	Lamiidae Group I	TIGR	TA37381_4081
Solanum lycopersicum	31	Lamiidae Group I	TIGR	BP897591
Sorghum bicolor	1949500Sbi	Monocots (Poaceae) Group IV	Phytozome	1949500
Sorghum bicolor	1952851Sbi	Monocots (Poaceae) Group III	Phytozome	1952851
Sorghum bicolor	1960272Sbi	Monocots (Poaceae) Group II	Phytozome	1960272
Sorghum bicolor	1961183Sbi	Monocots (Poaceae) Group I	Phytozome	1961183
Sorghum bicolor	1961493Sbi	Monocots (Poaceae) Group I	Phytozome	1961493
Sorghum bicolor	1965946Sbi	Monocots (Poaceae) Group II	Phytozome	1965946
Sorghum bicolor	1979632Sbi	Monocots (Poaceae) Group I	Phytozome	1979632
Sphagnum_lescurii	GOWD_C_1_ORF_1_f_1	Mosses	OneKP	scaffold-GOWD-1207263, scaffold-GOWD-1180379, scaffold-GOWD-1141858, scaffold-GOWD-1140209
Vitis vinifera	17830036Vvi	Vitis Group II	Phytozome	17830036
Vitis vinifera	17830390Vvi	Vitis Group II	Phytozome	17830390
Vitis vinifera	17831781Vvi	Vitis Group IV	Phytozome	17831781
Vitis vinifera	17834871Vvi	Vitis Group III	Phytozome	17834871
Vitis vinifera	17835391Vvi	Vitis Group I	Phytozome	17835391
Vitis vinifera	17837525Vvi	Vitis Group I	Phytozome	17837525
Vitis vinifera	17838372Vvi	Vitis Group I	Phytozome	17838372
Volvoxcarteri	17999796Vca	Chlorophytes	Phytozome	17999796
Welwitschia mirabilis	1	Gymnosperms Group I	TIGR	TA1051_3377
Welwitschia mirabilis	2	Gymnosperms Group II	TIGR	TA1655_3377
Welwitschia mirabilis	3	Gymnosperms Group I	TIGR	DT595050
Welwitschia mirabilis	4	Gymnosperms Group IV	TIGR	DT599993
Welwitschia mirabilis	5	Gymnosperms Group III	TIGR	DT604858
Welwitschia mirabilis	b	Gymnosperms Group II	NCBI	DT601597
Welwitschia mirabilis	d	Gymnosperms Group IV	NCBI	DT599993
Welwitschia mirabilis	e	Gymnosperms Group I	NCBI	DT580011
Welwitschia mirabilis	f	Gymnosperms Group I	NCBI	CO998059
Zamia fischeri	1	Gymnosperms Group I	TIGR	TA250_34342
Zamia vazquezii	gZam-b2-c1954	Gymnosperms Group III	AAGP	gnl|Zamia_b2_c1954
Zamia vazquezii	gZam-b2-c2867	Gymnosperms Group I	AAGP	gnl|Zamia_b2_c2867
Zamia vazquezii	gZam-b2-c3402	Gymnosperms Group III	AAGP	gnl|Zamia_b2_c3402
Zamia vazquezii	gZam-b2-c657	Gymnosperms Group IV	AAGP	gnl|Zamia_b2_c657
Zea mays	19505927Zma	Monocots (Poaceae) Group II	Phytozome	19505927
Zea mays	19519469Zma	Monocots (Poaceae) Group I	Phytozome	19519469
Zea mays	19520190Zma	Monocots (Poaceae) Group II	Phytozome	19520190
Zea mays	19538747Zma	Monocots (Poaceae) Group III	Phytozome	19538747
Zea mays	19567086Zma	Monocots (Poaceae) Group II	Phytozome	19567086
Zea mays	19567532Zma	Monocots (Poaceae) Group I	Phytozome	19567532
Zea mays	19573757Zma	Monocots (Poaceae) Group I	Phytozome	19573757
Zea mays	19579245Zma	Monocots (Poaceae) Group II	Phytozome	19579245
Zea mays	19612438Zma	Monocots (Poaceae) Group III	Phytozome	19612438
Zea mays	19622135Zma	Monocots (Poaceae) Group I	Phytozome	19622135
Zea mays	19628800Zma	Monocots (Poaceae) Group II	Phytozome	19628800
Zea mays	19634381Zma	Monocots (Poaceae) Group IV	Phytozome	19634381
Zingiber officinale	1	Monocots (Poaceae) Group I	TIGR	TA849_94328
Zingiber officinale	2	Monocots (non-Poaceae) Group II	TIGR	TA7569_94328
Zingiber officinale	3	Monocots (Poaceae) Group I	TIGR	TA960_94328
Zingiber officinale	4	Monocots (non-Poaceae) Group II	TIGR	DY361719
Zingiber officinale	5	Monocots (Poaceae) Group I	TIGR	DY350961
Zingiber officinale	6	Monocots (non-Poaceae) Group II	TIGR	DY355100
Zingiber officinale	7	Monocots (non-Poaceae) Group II	TIGR	TA7799_94328
Zingiber officinale	8	Monocots (non-Poaceae) Group II	TIGR	DY361720
Zingiber officinale	9	Monocots (Poaceae) Group I	TIGR	TA846_94328
Zingiber officinale	15	Monocots (Poaceae) Group I	TIGR	DY351227

## Sheet: Sheet2
seq number in this analysis	Phytozome	Phytozomeseq Count	AAGP seq Number	AAGP count	NCBI seq code abcde	NCBI after Assemble seq Count	NCBI accession	TIGR code 12345	TIGR No.	TIGR Count	OneKP No.	OneKP count
1	17999796;	1
2	19874413;	1			a	1	Assembly of 9 reads: BI716672, BI873715, FC087776, FC077383,BI722031,BP091500,CF560461,BI527459, BU649647
2								1	polymorpha TA641_3197	1
											JPYU_C_1_ORF_1_f_1	1
1											TFYI_C_1_ORF_1_f_1	1
7	18049149; 18049155; 18056035; 18056751; 18061839; 18061845; 18074399;	7
											GOWD_C_1_ORF_1_f_1	1
											GAON_C_2_ORF_2_f_1	1
2	15409122; 15414986;	2
3						2		1	capillus-veneris BP921374	1
					b		Assembly of 2 reads: DK953853, DK954287
					c		DK951846
1								1	richardii CV735567	1
											CAPN-ORF_1_f_1	11
											CAPN_C_11_ORF_1_f_1
											CAPN_C_1_ORF_1_f_2_1
											CAPN_C_2_ORF_1_f_1
											CAPN_C_3_ORF_1_f_2
											CAPN_C_4_ORF_1_f_1
											CAPN_C_5_ORF_1_f_2
											CAPN_C_6_ORF_1_f_3
											CAPN_C_7_ORF_1_f_1
											CAPN_C_8_ORF_1_f_1
											CAPN_C_9_ORF_1_f_1
											GANB_C_1_ORF_2_f_2	8
											GANB_C_2_ORF_1_f_1
											GANB_C_3_ORF_4_f_3
											GANB_C_4_ORF_3_f_2
											GANB_C_5_ORF_1_f_1
											GANB_C_6_ORF_1_f_3
											GANB_C_7_ORF_1_f_1
											GANB_C_9_ORF_1_f_2
											HTFH_C_1_ORF_2_f_2	6
											HTFH_C_2_ORF_1_f_2
											HTFH_C_3_ORF_1_f_3
											HTFH_C_4_ORF_2_f_2
											HTFH_C_5_ORF_2_f_3
											HTFH_C_9_ORF_1_f_2
											KJZG_C_12_ORF_1_f_1	10
											KJZG_C_1_ORF_1_f_2
											KJZG_C_2_ORF_3_f_2
											KJZG_C_3_ORF_1_f_2
											KJZG_C_4_ORF_1_f_1
											KJZG_C_5_ORF_1_f_3
											KJZG_C_6_ORF_1_f_1
											KJZG_C_7_ORF_1_f_1
											KJZG_C_8_ORF_1_f_1
											KJZG_C_9_ORF_1_f_3
											NHCM_C_1_ORF_2_f_1	6
											NHCM_C_3_ORF_1_f_2
											NHCM_C_5_ORF_1_f_3
											NHCM_C_6_ORF_2_f_2
											NHCM_C_7_ORF_2_f_2
											NHCM_C_8_ORF_2_f_1
											QVMR_C_10_ORF_1_f_3	6
											QVMR_C_1_ORF_1_f_3
											QVMR_C_2_ORF_2_f_1
											QVMR_C_3_ORF_2_f_3
											QVMR_C_4_ORF_1_f_3
											QVMR_C_5_ORF_1_f_1
4			c657 c3402 c1954 c2867	4
1								1	fischeri TA250_34342	1
4					a	3	Assembly of 2 reads: DR064264, EX939488			1
					b		Assembly of 2 reads: DR065044, EX930636
					c		EX934752
								2	Ginkgo2bilobaDR065044
16					b		Assembly of 10 reads:EX406815,GE480878,DV985226,DV994327,EX422842,GO367799,DR580255 ,GO367788,EX380655, EX381017			11
					c		Assembly of 9 reads:CO230583,DR569671,GR954239,GE474417,DV971865,DV997156,DV988224,DR564820,DV989063
					e		Assembly of 3 reads:EX364664,DV986531, EX364309
					f		Assembly of 3 reads:DR585556, EX371098,DV982486
					g		Assembly of 2 reads: EX311861, DV979566
								10	glauca TA17312_3330
								11	glauca TA14635_3330
								12	glauca DV986039
								13	glauca TA28428_3330
								14	glauca TA17869_3330
								15	glauca DV979566
								16	glauca TA18292_3330
								19	glauca TA26154_3330
								6	glauca TA14637_3330
								7	glauca DV971865
								8	glauca DV997156
10					a	6	Assembly of 6 reads: FD746505, ES864552, DR515153,ES853813,ES245817,FD734700			4
					b		Assembly of 2 reads: ES255374,DR525410
					c		WS03712.C21_O20
					d		WS02764.CR_L14
					e		WS03939.C21.1_F02
					f		GT123787 WS04715.CR_G06
								17	sitchensis TA24366_3332
								30	sitchensis TA23369_3332
								34	sitchensis DR545329
								9	sitchensis TA23329_3332
13					a	4	Assembly of 7 reads:DR078821,DT636504,DR090327,DR092667,DR019735,DR092589,DR384320			9
					d		Assembly of 5 reads:DN462619,DT626916,DR052253,DR059064,DR164383
					e		Assembly of 2 reads: CF389975,DR180592
					f		CF471939
								11	taeda TA4820_3352
								13	taeda TA4231_3352
								14	taeda TA4815_3352
								22	taeda TA4232_3352
								4	taeda TA5617_3352
								5	taeda TA4814_3352
								6	taeda TA7832_3352
								7	taeda TA4817_3352
								8	taeda TA4230_3352
5								10	pinaster CT583114	5
								12	pinaster CT579014
								23	pinaster TA6276_71647
								3	pinaster AL750654
								9	pinaster CT583421
4								2	obtusa TA999_13415	4
								3	obtusa BW989258
								4	obtusa BW990685
								1	obtusa BW990907
2						1		1	japonica TA2259_3369	1
					b		BY882673
2								1	rumphii DR061759	2
								2	rumphii DR062101
9					f	4	CO998059 wmi01-9ms4-e08			5
					e		|DT580011 wmi03-9ms2-f11
					d		DT599993 wmi03-13ms1-e06
					b		DT601597 wmi03-13ms4-f12
								2	mirabilis TA1655_3377
								3	mirabilis DT595050
								4	mirabilis DT599993
								5	mirabilis DT604858
								1	mirabilis TA1051_3377
3					a	1	a Assembly of 2 reads: EX944523, EX945272			2
								1	gnemon DN955620
								2	gnemon DN954116
6			c8192 (AmTr_v1.0_scaffold00170.9) c5868 (AmTr_v1.0_scaffold00071.195) c5537 (AmTr_v1.0_scaffold00069.37) c3004 (AmTr_v1.0_scaffold00019.82) c9124 (AmTr_v1.0_scaffold00096.61) c7151 (AmTr_v1.0_scaffold00003.179)	6
5			c25205 c10985 c24467 c15797 c7439	5
4			c928 c5381 c5059 c4273	4
5			c734 c6916 c1224 c6446 c3638	5
10			c7936 c4085 c3378 c6472 c3764 c4957 c5963 c5117 c4514 c9725	10
6						2		2	henryi TA924_13258	4
								3	henryi DT578852
								5	henryi DT580094
								1	henryi TA542_13258
					b		Assembly of 2 reads:DT578852,DT590311
					c		Assembly of 2 reads:DT587818,DT592737
12	19505927; 19513086; 19519469; 19520190; 19538747; 19567086; 19567532; 19573757; 19579001; 19579245;	12
7	1949500; 1952851; 1960272; 1961183; 1961493; 1965946;1979632	7
8	19675193; 19678308; 19678335; 19680296; 19682394; 19687686; 19701795; 19702919;	8
8	16471659; 16481616; 16481904; 16482202; 16484463; 16485121; 16489383; 16491677;	8
9	16830498; 16830952; 16831386; 16839055; 16850989; 16858245; 16859054; 16866996; 16886583;	9
4									cepa TA4577_4679	4
									cepa TA7243_4679
									cepa CF452633
									cepa TA5280_4679
2									americanus TA1400_263995	2
									americanus CO999854
3									officinalis TA1270_4686	3
									officinalis CV290871
									officinalis DY033917
2								1	equestris CB034236	2
								3	equestris CB033537
3								1	longa DY384233	3
								3	longa DY390846
								4	longa DY389877
10								1	officinale TA849_94328	10
								15	officinale DY351227
								2	officinale TA7569_94328
								3	officinale TA960_94328
								4	officinale DY361719
								5	officinale DY350961
								6	officinale DY355100
								7	officinale TA7799_94328
								8	officinale DY361720
								9	officinale TA846_94328
5	18150790; 18158390; 18164817; 18166322; 18167093;	5
4								2	californica TA1998_3467	4
								3	californica TA2139_3467
								4	californica CV000362
								1	californica TA1906_3467
7	16953605; 16954133; 16955289; 16967994; 16978947; 16981041; 16982471;	7
7	17640940; 17641133; 17643131; 17644222; 17647484; 17653929; 17654848;	7
22	16246581; 16250816; 16253819; 16255104; 16260028; 16261982; 16264982; 16266631; 16270880; 16277838; 16278200; 16280224; 16287568; 16288208; 16288814; 16292068; 16292839; 16298161; 16300967; 16310576; 16314555; 16316450	22
6		6
8	18208426; 18220788; 18223886; 18225159; 18226010; 18230907; 18244692; 18246858;	8
4	16815830; 16817202; 16818549; 16822614;	4
10	17962444; 17963274; 17963687; 17964679; 17973855; 17974806; 17976211; 17983919; 17993294; 17994158;	10
5	16406041; 16418967; 16420849; 16422021; 16425684;	5
10	19641801; 19646379; 19647788; 19651075; 19653737; 19654370; 19659532; 19663806; 19665630; 19665837;	10
10	16034261; 914806; 16040858; 16042928;16044104;16044581; 16046365; 902112; 16061748; 16065684;	10
7	18112602; 18117099; 18123033; 18127528; 18132819; 18136007; 18136217;	7
7	19256073; 19256857; 19264647; 19265354; 19271171; 19281381; 19285529;	7
7	18766975; 18769250; 18772927; 18773366; 18781316; 18801431; 18810886;	7
7	17830036; 17830390; 17831781; 17834871; 17835391; 17837525; 17838372;	7
7								2	canephora TA6970_49390	7
								3	canephora TA7357_49390
								4	canephora TA7785_49390
								5	canephora TA8287_49390
								6	canephora DV692444
								7	canephora DV693123
								1	canephora TA7678_49390
9	17672653; 17675158; 17676482; 17678386; 17681686; 17685821; 17688809; 17691266; 17692007;	9
10								10	tabacum EB442860	10
								11	tabacum EB680373
								14	tabacum TA21912_4097
								15	tabacum EB442235
								2	tabacum TA14027_4097
								3	tabacum TA17158_4097
								4	tabacum Y08607
								5	tabacum TA18744_4097
								6	tabacum TA16437_4097
								7	tabacum AJ002314
13								10	lycopersicum TA46533_4081	13
								12	lycopersicum TA37515_4081
								17	lycopersicum DB710063
								18	lycopersicum TA48652_4081
								22	lycopersicum TA40774_4081
								24	lycopersicum TA37514_4081
								25	lycopersicum DB716087
								26	lycopersicum TA37381_4081
								3	lycopersicum TA37378_4081
								31	lycopersicum BP897591
								7	lycopersicum TA37516_4081
								9	lycopersicum TA39805_4081
								1	lycopersicum TA37377_4081
21								16 _1	annuus TA9094_4232	21
								16_2	annuus TA9094_4232
								17	annuus TA10988_4232
								19	annuus TA8458_4232
								20	annuus TA7987_4232
								21	annuus TA9774_4232
								3	annuus TA10430_4232
								33	annuus TA12352_4232
								39	annuus DY910223
								48	annuus BU016637
								50	annuus DY907577
								56	annuus DY920628
								69	annuus DY925796
								70	annuus CD852787
								74	annuus BQ967644
								75	annuus CD854469
								76	annuus DY908427
								8	annuus BQ970219
								80	annuus TA12484_4232
								86	annuus DY912565
								88	annuus CD848431
14								14	sativa DY969723	14
								19	sativa DW139976
								24	sativa DY969198
								30	sativa TA920_4236
								34	sativa DY961065
								37	sativa DW126579
								38	sativa DW136436
								4	sativa TA1395_4236
								41	sativa TA1467_4236
								42	sativa BQ862280
								47	sativa TA3286_4236
								6	sativa TA1468_4236
								7	sativa TA297_4236
								8	sativa TA921_4236
396		186		34		24				145		51
